# Supplementary material for: BNC1 deficiency-triggered ferroptosis through the NF2-YAP pathway induces primary ovarian insufficiency
Source: Nat Commun. 2022 Oct 5;13:5871. doi: 10.1038/s41467-022-33323-8 (PMC9534854; doi:10.1038/s41467-022-33323-8)
Supplement: Supplementary file 3 — Source Data [file 41467_2022_33323_MOESM3_ESM.xlsx]

## Sheet: Fig.1
	Figure 1. Bnc1 mutation affects follicle development.
	Fig. 1a
	GV oocytes at 4 weeks old
	Bnc1+/+ 4W	70	49	65	69	51	49	74	48	74
	Bnc1tr/tr 4W	85	92	82	99	60	63	120	88	131
	P value	0.003182
	Mean of Bnc1+/+ 4W	61
	Mean of Bnc1tr/tr 4W	91.11
	Difference	-30.11
	SE of difference	8.687
	Fig. 1b
	GV oocytes at 12 weeks old
	Bnc1+/+ 12W	19	24	42
	Bnc1tr/tr 12W	32	34	35
	P value	0.490858
	Mean of Bnc1+/+ 12W	28.33
	Mean of Bnc1tr/tr 12W	33.67
	Difference	-5.333
	SE of difference	7.04
	Fig. 1c
	Ovary morphology and number of primordial (PrF) at PD1
		Bnc1+/+ PD1			Bnc1tr/tr PD1				P value	Mean of Bnc1+/+ PD1	Mean of Bnc1tr/tr PD1	Difference	SE of difference
	PrF	1765	2005	2125	2005	2000	2065		0.617372	1965	2023	-58.33	107.9
	Fig. 1d
	Ovary morphology and number of PrF, primary (PF), secondary (SF) and antral (AF) at 3 weeks old
		Bnc1+/+ 3W OV			Bnc1tr/tr 3W OV				P value	Mean of Bnc1+/+ 3W OV	Mean of Bnc1tr/tr 3W OV	Difference	SE of difference
	PrF	2040	2225	1620	1160	1110	995		0.009259	1962	1088	873.3	185.5
	PF	305	285	265	260	175	235		0.090299	285	223.3	61.67	27.74
	SF	172	156	211	161	121	251		0.964104	179.7	177.7	2	41.77
	AF	84	41	42	0	4	36		0.080392	55.67	13.33	42.33	18.18
	Fig. 1e
	Ovary morphology and number of PrF, PF, SF, AF and atretic follicle (AtF) at 4 weeks old
		Bnc1+/+ 4W OV			Bnc1tr/tr 4W OV				P value	Mean of Bnc1+/+ 4W OV	Mean of Bnc1tr/tr 4W OV	Difference	SE of difference
	PrF	1610	1385	1235	1145	690	620		0.018317	1410	836.3	573.8	166.5
	PF	225	135	200	205	110	115		0.869374	186.7	177.5	9.167	52.96
	SF	54	85	66	122	79	91		0.076896	68.33	107	-38.67	17.4
	AF	39	52	24	44	52	47		0.199554	38.33	49	-10.67	7.219
	AtF	890	560	415	400	675	490		0.392572	621.7	490	131.7	140.8
	Fig.1f
	Ovary morphology and number of PrF, PF, SF, AF and AtF at 12 weeks old
		Bnc1+/+ 12W OV				Bnc1tr/tr 12W OV				P value	Mean of Bnc1+/+ 12W OV	Mean of Bnc1tr/tr 12W OV	Difference	SE of difference
	PrF	580	600	675	700	495	520	355		0.021088	638.8	456.7	182.1	54.9
	PF	120	175	125	110	135	225	245		0.090952	132.5	201.7	-69.17	33.1
	SF	37	59	25	36	51	69	84		0.056049	39.25	68	-28.75	11.61
	AF	6	17	22	20	26	27	27		0.057076	16.25	26.67	-10.42	4.231
	AtF	585	645	300	380	995	1150	1180		0.002098	477.5	1108	-630.8	108.2
	Fig.1g
	ovary morphology and number of PrF, PF, SF, AF and AtF at 16 weeks old
		Bnc1+/+ 16W			Bnc1tr/tr 16W				P value	Mean of Bnc1+/+ 16W	Mean of Bnc1tr/tr 16W	Difference	SE of difference
	PrF	905	665	630	395	430	365		0.018996	733.3	396.7	336.7	88.44
	PF	140	185	100	175	235	155		0.245957	141.7	188.3	-46.67	34.36
	SF	45	45	37	43	57	60		0.134635	42.33	53.33	-11	5.878
	AF	29	24	17	29	35	24		0.272039	23.33	29.33	-6	4.714
	AtF	550	745	565	1000	1315	1200		0.007732	620	1172	-551.7	111.3
	Fig.1h
	Growing follicle numbers at 3,4,12,16 weeks old
		Bnc1+/+ OV				Bnc1tr/tr OV					P value	Mean of Bnc1+/+ OV	Mean of Bnc1tr/tr OV	Difference	SE of difference
	3W	477	441	476		421	296	486			0.326537	464.667	401	63.6667	56.9951
	4W	279	220	266		327	189	206	416		0.669333	255	284.5	-29.5	65.0796
	12W	157	234	150	146	186	294	329			0.074976	171.75	269.667	-97.9167	43.6635
	16W	185	230	137		218	292	215			0.192289	184	241.667	-57.6667	36.8118
	Fig.1i
	Ratio of growing follicle numbers to primordial follicles of at 3,4,12,16 weeks old
		Bnc1+/+ OV				Bnc1tr/tr OV					P value	Mean of Bnc1+/+ OV	Mean of Bnc1tr/tr OV	Difference	SE of difference
	3W	0.233824	0.198202	0.293827		0.266667	0.488442	0.362931			0.135241	0.241951	0.37268	-0.130729	0.0700069
	4W	0.173292	0.158845	0.215385		0.28559	0.273913	0.332258	0.467416		0.034095	0.182507	0.339794	-0.157287	0.0543811
	12W	0.27069	0.39	0.222222	0.208571	0.375758	0.565385	0.926761			0.059162	0.272871	0.622635	-0.349764	0.143759
	16W	0.20442	0.345865	0.21746		0.67907	0.589041	0.551899			0.003976	0.255915	0.60667	-0.350755	0.0588415

## Sheet: Fig.2
	Figure 2. Bnc1 affects follicle development by influencing oocytes.
	Fig. 2b
	Ovary weight, body weight and ovary weight to body weight ratios at 36 weeks old
		Bnc1loxp/loxp ,Cre(-) 36W										Bnc1loxp/loxp ,Ddx4-Cre(+) 36W							Bnc1loxp/loxp ,Gdf9-Cre(+) 36W						P value	Mean of Bnc1loxp/loxp,Cre(-) 36W	Mean of Bnc1loxp/loxp,Ddx4-Cre(+) 36W	Difference	SE of difference		P value	Mean of Bnc1loxp/loxp ,Cre(-) 36W	Mean of Bnc1loxp/loxp,Ddx4-Cre(+) 36W	Difference	SE of difference
	Ovary weight	0.0086	0.0064	0.0059	0.0052	0.0066	0.0057	0.0064	0.007	0.0075	0.0073	0.005	0.0039	0.0078	0.004	0.0047	0.0047	0.0042	0.0022	0.0037	0.007	0.0051			0.006922	0.00666	0.0049	0.00176	0.0005628		0.017925	0.00666	0.0045	0.00216	0.0007883
	Body weight	25	22.84	22.48	21.41	23.71	21.19	22.71	23.3	29.25	26.1	25.7	25.5	26.6	23.9	23.86	24.69	24.3	16.98	17.04	21.08	22.38	30.35		0.264657	23.8	24.94	-1.137	0.9809		0.283498	23.8	21.57	2.233	1.996
	Ovary weight to body weight ratios (x10-4)	3.44	2.8	2.62	2.43	2.78	2.69	2.82	3	2.56	2.8	1.95	1.53	2.93	1.67	1.97	1.9	1.73	1.3	2.2	2.3				0.000274	2.794	1.954	0.8397	0.1779		0.002895	2.794	1.933	0.8607	0.2259
	Fig.2c
	Average litter size
		Bnc1loxp/loxp ,Cre(-) 36W					Bnc1loxp/loxp ,Ddx4-Cre(+) 36W					Bnc1loxp/loxp ,Gdf9-Cre(+) 36W					P value	Mean of Bnc1loxp/loxp ,Cre(-) 36W	Mean of Bnc1loxp/loxp ,Ddx4-Cre(+) 36W	Difference	SE of difference		P value	Mean of Bnc1loxp/loxp ,Cre(-) 36W	Mean of Bnc1loxp/loxp ,Gdf9-Cre(+) 36W	Difference	SE of difference
	Litter size	21	16	20	17		0	0	0	0	0	0	0	0	0		<0.000001	18.5	0	18.5	1.045		4e-06	18.5	0	18.5	1.19
	Fig. 2d
	Histological cross section and PrF, PF, SF and AF at 36 weeks old
		Bnc1loxp/loxp ,Cre(-) 36W			Bnc1loxp/loxp ,Ddx4-Cre(+) 36W			Bnc1loxp/loxp ,Gdf9-Cre(+) 36W				P value	Mean of Bnc1loxp/loxp ,Cre(-) 36W	Mean of Bnc1loxp/loxp ,Ddx4-Cre(+) 36W	Difference	SE of difference		P value	Mean of Bnc1loxp/loxp ,Cre(-) 36W	Mean of Bnc1loxp/loxp ,Gdf9-Cre(+) 36W	Difference	SE of difference
	PrF	300	285	300	65	50	65	55	85	110		5e-06	295	60	235	7.071		0.000221	295	83.33	211.7	16.67
	PF	175	155	225	75	20	25	125	125	140		0.005988	185	40	145	27.23		0.062041	185	130	55	21.41
	SF	32	25	38	37	0	0	39	28	21		0.20811	31.67	12.33	19.33	12.89		0.735693	31.67	29.33	2.333	6.446
	AF	30	22	27	22	2	2	19	24	16		0.066679	26.33	8.667	17.67	7.063		0.113458	26.33	19.67	6.667	3.3
	Fig. 2e
	GV oocytes obtained at 4 and 12 weeks old
		Bnc1loxp/loxp ,Gdf9-Cre(-)					Bnc1loxp/loxp ,Gdf9-Cre(+)						P value	Mean of Bnc1loxp/loxp,Gdf9-Cre(-)	Mean of Bnc1loxp/loxp,Gdf9-Cre(+)	Difference	SE of difference
	4W	70	63	69	75		85	109	105	97			0.002227	69.25	99	-29.75	5.83631
	12W	29	29	36	23	41	43	36	36	43	50		0.039755	31.6	41.6	-10	4.07676
	Fig. 2f
	Histological cross section and PrF, PF, SF and AF at 4 weeks
		Bnc1loxp/loxp,Gdf9-Cre(-) 4W			Bnc1loxp/loxp,Gdf9-Cre(+) 4W				P value	Mean of Bnc1loxp/loxp,Gdf9-Cre(-) 4W	Mean of Bnc1loxp/loxp,Gdf9-Cre(+) 4W	Difference	SE of difference
	Growing follicles	184	292	273	251	264	274		0.714528	249.7	263	-13.33	33.95
	Growing follicle to primodial follicle	0.167273	0.196633	0.188927	0.262827	0.342857	0.340373		0.009095	0.1843	0.3154	-0.1311	0.0277
	PrF	1100	1485	1445	955	770	805		0.02064	1343	843.3	500	134.7
	PF	140	230	180	150	190	170		0.664038	183.3	170	13.33	28.48
	SF	44	62	93	101	74	104		0.195947	66.33	93	-26.67	17.2
	AF	37	32	47	53	54	52		0.032189	38.67	53	-14.33	4.447
	AtF	765	810	825	1065	1235	1055		0.00648	800	1118	-318.3	61.12
	Fig. 2g
	Histological cross section and PrF, PF, SF and AF at 16 weeks
		Bnc1loxp/loxp,Gdf9-Cre(-) 12W			Bnc1loxp/loxp,Gdf9-Cre(+) 12W				P value	Mean of Bnc1loxp/loxp,Gdf9-Cre(-) 16W	Mean of Bnc1loxp/loxp,Gdf9-Cre(+) 16W	Difference	SE of difference
	Growing follicles	186	201	220	309	184	391		0.204566	202.3	294.7	-92.33	60.98
	Growing follicle to primodial follicle,	0.186	0.189623	0.240437	0.461194	0.301639	0.511111		0.028715	0.2054	0.4246	-0.2193	0.06557
	PrF	1000	1060	915	670	610	765		0.007358	991.7	681.7	310	61.69
	PF	140	145	175	235	150	305		0.171838	153.3	230	-76.67	46.13
	SF	46	56	45	74	34	86		0.385806	49	64.67	-15.67	16.11
	AF	19	22	21	43	30	33		0.021936	20.67	35.33	-14.67	4.028
	AtF	695	750	575	1495	1265	1375		0.00111	673.3	1378	-705	84.15

## Sheet: Fig.3
	Figure 3. Bnc1 mutation induces follicular atresia through nonapoptotic cell death.
	Fig.3a
	Western blot of ovaries at 16 weeks old
	actin			p53			actin			caspase3			actin			BAX
	actin			BCL2			actin			PARP
	Statistical analysis of protein level from western blot results.
		Bnc1+/+ 16W OV			Bnc1tr/tr 16W OV				P value	Mean of Bnc1+/+ 16W OV	Mean of Bnc1tr/tr 16W OV	Difference	SE of difference
	pro caspase3	0.035672	0.026182	0.028908	0.045676	0.035044	0.042641		0.06235	0.03025	0.04112	-0.01087	0.004237
	cleaved / pro caspase3	0.345861	0.513002	0.535867	0.513935	0.439518	0.625246		0.489226	0.4649	0.5262	-0.06132	0.08062
	PARP	3.94666	3.22087	3.42755	4.71235	3.59449	3.49865		0.416236	3.532	3.935	-0.4035	0.4454
	BCL2	0.780567	0.817543	1.04324	1.45939	1.52281	1.06886		0.045656	0.8804	1.35	-0.4699	0.164
	BAX/BCL2	1.06829	0.881768	0.591622	0.796875	0.690314	0.560163		0.34671	0.8472	0.6825	0.1648	0.1547
	BAX	0.83387	0.720883	0.617203	1.16295	1.05122	0.598735		0.308985	0.724	0.9376	-0.2136	0.1835
	P53	1.48516	1.18493	1.11783	1.72005	0.812372	0.788147		0.658456	1.263	1.107	0.1558	0.3268
	Fig.3b
	qPCR of GV oocytes at 4 weeks old: Bax and Bcl2
		Bnc1+/+ 4W GV			Bnc1tr/tr 4W GV				P value	Mean of Bnc1+/+ 4W GV	Mean of Bnc1tr/tr 4W GV	Difference	SE of difference
	Bax	1.08941	0.979568	0.93102	1.10974	0.926727	1.03782		0.744583	1	1.025	-0.02476	0.07091
	Bcl2	0.787493	1.45096	0.761548	4.42396	2.43458	2.92548		0.024092	1	3.261	-2.261	0.6395
	Bax/Bcl2	1.38339	0.675118	1.22254	0.250847	0.380652	0.354751		0.024701	1.094	0.3288	0.7649	0.218

## Sheet: Fig.5
	Figure 5. Oocytes affected by Bnc1 mutation are more sensitive to ferroptosis.
	Fig.5c
	Nile red of GV oocytes at 4 weeks old
	Bnc1+/+4W	18.967	21.134	19.792	20.623	25.153	26.8	20.48	23.057	29.895	22.945	19.842
	Bnc1tr/tr4W	33.107	24.012	23.622	23.43	27.89	32.907	50.73	41.783	26.411	46.633	63.853	56.109	40.242	44.851	45.761	30.059	34.826	44.232	54.709	43.245
	P value	7.8e-05
	Mean of Bnc1+/+4W	22.61
	Mean of Bnc1tr/tr4W	39.42
	Difference	-16.81
	SE of difference	3.659
	Fig.5d
	ROS of GV oocytes at 4 weeks old
	Bnc1+/+4W	33.424	32.837	34.538	32.8	32.481	32.912	35.99	34.251	33.949	35.631	34.177	32.561	32.861	33.337	34.694	34.272	32.872
	Bnc1tr/tr4W	34.623	42.369	40.524	36.757	34.668	33.972	40.407	40.584	35.329	39.054	38.406	39.802	42.539	40.73	40.083	41.059	40.598	42.132	36.453	38.744	39.833	41.489
	P value	<0.000001
	Mean of Bnc1+/+ 4W	33.74
	Mean of Bnc1tr/tr 4W	39.1
	Difference	-5.358
	SE of difference	0.683
	Fig.5e
	MitoSox and Mitotracker of oocytes at 4 weeks old
	Bnc1+/+4W	28.48	27.087	29.022	32.081	28.827	28.718	29.11	29.113	30.211	27.594	29.315	32.628	28.216	34.235	28.053	30.811	27.166	29.506	27.933	32.505	27.78	27.086
	Bnc1tr/tr4W	32.64	32.005	36.139	40.187	37.909	33.843	37.915	38.111	36.445	32.526	32.374	34.363	36.968	43.956	41.279	38.993	32.536	32.413	33.53	35.224	33.014	34.927	37.022	30.599	35.017	31.24	31.484	31.419
	P value	<0.000001
	Mean of Bnc1+/+4W	29.34
	Mean of Bnc1tr/tr4W	35.15
	Difference	-5.806
	SE of difference	0.811
	t ratio	7.159
	Fig.5f
	JC-1 of GV oocytes at 4 weeks old
	JC-1Green	Bnc1+/+4W	0.951762	7.54341	8.01215	5.42296	5.99625	10.6038	3.47952	5.03763	7.11716	2.45742	7.72046	5.49045	3.69999
		Bnc1tr/tr4W	3.02092	8.00884	5.38301	7.07266	3.59005	9.32704	3.52453	7.26123	5.28459	5.42227	3.84075	2.60663	7.65602
	JC-1 Red	Bnc1+/+4W	5.09775	31.1357	5.07932	36.1532	10.1845	9.34435	17.991	25.2598	22.9189	11.8674	37.3754	19.8989	17.8756
		Bnc1tr/tr4W	33.2706	30.2388	27.086	33.6431	25.8677	38.5521	42.6646	16.9418	44.4304	67.9105	39.399	41.9389	31.5186
	JC-1 Red / JC-1 Green ratio	Bnc1+/+4W	5.35612	4.12754	0.633951	6.6667	1.69847	0.881225	5.17052	5.01422	3.22023	4.82923	4.84109	3.62428	4.83125
		Bnc1tr/tr4W	11.0134	3.77568	5.03175	4.75678	7.2054	4.13337	12.1051	2.33318	8.40754	12.5244	10.2581	16.0893	4.11684
		P value	Mean of Bnc1+/+ 4W	Mean of Bnc1tr/tr 4W	Difference	SE of difference
	JC-1 Green	0.901006	5.656	5.538	0.118	0.9389
	JC-1 Red	0.000945	19.24	36.42	-17.18	4.558
	JC-1 Red/JC-1 Green	0.005547	3.915	7.827	-3.912	1.284
	Fig.5g
	Lipid ROS of GV oocytes at 4 weeks old
	oxidized lipids	Bnc1+/+4W	25.074	26.205	24.956	23.135	22.6407	24.9724	23.5799	23.6918	22.4287	23.663	23.5646	24.6305	24.4414
		Bnc1tr/tr4W	27.8115	22.1441	25.9038	32.9205	24.1236	26.1662	25.858	24.291	28.569	30.548	28.175	21.899	25.058	29.861	31.575	31.122	25.911	27.093	25.999	25.791
	reduced lipids	Bnc1+/+4W	50.798	53.12	47.92	47.425	56.6662	52.2529	57.5366	51.1459	49.0178	52.4629	49.2731	53.0064	53.3218
		Bnc1tr/tr4W	46.8574	50.2464	55.1078	45.9961	45.3859	60.3928	42.079	42.958	56.185	33.198	48.634	47.755	51.425	51.311	47.832	45.273	39.204	38.104	51.559	43.325
	oxidized/reduced lipids	Bnc1+/+4W	0.493602	0.493317	0.520785	0.487823	0.399545	0.477914	0.409825	0.46322	0.457563	0.451043	0.478245	0.46467	0.458376
		Bnc1tr/tr4W	0.593535	0.440709	0.470057	0.715724	0.531523	0.433267	0.614511	0.565459	0.508481	0.920176	0.579327	0.45857	0.487273	0.581961	0.660123	0.68743	0.660927	0.711028	0.504257	0.595291
		P value	Mean of Bnc1+/+ 4W	Mean of Bnc1tr/tr 4W	Difference	SE of difference
	oxidized lipids	0.001978	24.08	27.04	-2.965	0.8776
	reduced lipids	0.020575	51.84	47.14	4.701	1.926
	oxidized/reduced lipids	0.001252	0.4658	0.586	-0.1201	0.03384
	Fig.5h
	GPX4 of GV oocytes at 4 weeks old
	Bnc1+/+ 4W	46.1257	31.5398	40.9359	40.8867	39.3025	42.7316	38.7403	35.8578	45.1025	43.7992	42.2709	54.3584	42.3312	31.9794	45.4915	40.2733	34.4276
	Bnc1tr/tr 4W	22.17	11.6096	14.7968	9.43007	24.8838	17.7315	13.3317	21.6172	21.6017	19.1992	18.862	12.7505	14.5425
	P value	<0.000001
	Mean of Bnc1+/+ 4W	40.95
	Mean of Bnc1tr/tr 4W	17.12
	Difference	23.83
	SE of difference	1.937
	t ratio	12.31
	Fig.5i
	WB for GPX4 of GV oocytes at 4 weeks old.
	Actin		GPX4
	Fig.5j
	RT-PCR of ferroptosis associated markers in GV oocytesat 4 weeks old
		Bnc1+/+ 4W GV			Bnc1tr/tr 4W GV				P value	Mean of Bnc1+/+ 4W GV	Mean of Bnc1tr/tr 4W GV	Difference	SE of difference
	Alox12	0.977754	0.703461	1.31879	4.22088	3.2248	2.91308		0.004775	1	3.453	-2.453	0.4327
	Alox15	0.490043	1.16957	1.34038	0.156147	2.30694	0.823199		0.896182	1	1.095	-0.09543	0.6866
	Aloxe3	0.810666	1.46461	0.724728	13.4591	6.96688	6.72956		0.022125	1	9.052	-8.052	2.217
	Lpcat3	0.905713	1.14245	0.951841	1.33526	1.57512	1.93026		0.030676	1	1.614	-0.6135	0.1874
	Slc3a2	1.01488	1.03381	0.951304	1.57787	1.12089	1.53827		0.049784	1	1.412	-0.4123	0.1483
	Slc7a11	0.852249	1.2521	0.895654	2.40218	2.1525	2.45266		0.001047	1	2.336	-1.336	0.157
	Nox1	0.751561	1.10929	1.13915	35.7853	27.1202	50.2005		0.005501	1	37.7	-36.7	6.732
	Cox2	0.85497	1.04774	1.09729	2.2825	2.69561	1.85182		0.007411	1	2.277	-1.277	0.2546
	Fig.5k
	Lipids ROS of GV oocytes at 4 weeks old after in vitro Fer-1 treatment
	oxidized lipids	Bnc1+/+ 4W GV Con	20.647	20.266	21.031	23.521	20.848	20.115	21.014	20.041	21.388	20.333	20.274	21.016	20.368	20.635	20.835	22.014	20.674	22.598	22.642	21.238	19.968	22.492	21.004	19.98
		Bnc1tr/tr 4W GV Con	21.686	20.923	22.773	23.621	23.787	22.208	21.504	19.777	26.173	26.173	24.763	23.42	23.625	23.768	24.264	21.268	21.69	22.464	24.096	23.056	22.682
		Bnc1tr/tr 4W GV Fer-1	22.271	21.136	21.931	22.009	21.061	23.106	22.537	22.169	20.844	22.041	20.289	22.427	21.371	20.428	22.121	22.076	19.156	20.802	21.288	20.883
	reduced lipids	Bnc1+/+ 4W GV Con	72.118	72.07	79.608	89.338	71.876	74.836	70.57	74.767	76.616	74.867	73.924	70.246	67.062	64.466	75.591	76.708	75.827	91.583	81.693	69.464	62.503	73.826	78.85	71.765
		Bnc1tr/tr 4W GV Con	75.659	78.823	93.89	90.417	117.892	87.874	74.245	71.011	89.62	88.687	87.918	109.488	94.785	80.137	99.673	80.508	81.114	84.786	75.158	72.25	76.427
		Bnc1tr/tr 4W GV Fer-1	72.109	67.792	71.862	72.061	65.953	77.155	80.006	81.129	67.155	74.259	68.267	69.6	76.053	64.41	77.313	71.923	60.314	62.194	62.01	60.489
	oxidized/reduced lipids	Bnc1+/+ 4W GV Con	0.286295	0.281199	0.264182	0.263281	0.290055	0.268788	0.297775	0.268046	0.279158	0.271588	0.274255	0.299177	0.303719	0.320091	0.275628	0.286984	0.272647	0.246749	0.27716	0.305741	0.319473	0.304662	0.266379	0.278409
		Bnc1tr/tr 4W GV Con	0.286628	0.265443	0.24255	0.261245	0.201769	0.252725	0.289636	0.278506	0.292044	0.295117	0.28166	0.213905	0.249248	0.296592	0.243436	0.264173	0.267401	0.264949	0.320605	0.319114	0.29678
		Bnc1tr/tr 4W GV Fer-1	0.308852	0.311777	0.305182	0.305422	0.319333	0.299475	0.281691	0.273256	0.310386	0.296813	0.297201	0.322227	0.281001	0.317156	0.286123	0.306939	0.317605	0.33447	0.343299	0.345236
		P value	Mean of Bnc1+/+ 4W GV Con	Mean of Bnc1tr/tr 4W GV Con	Difference	SE of difference
	oxidized lipids	7e-06	21.04	23.03	-1.995	0.3914
	reduced lipids	0.029742	76.03	82.39	-6.351	2.84
	oxidized/reduced lipids	0.922759	0.2806	0.2813	-0.0006878	0.007059
		P value	Mean of Bnc1tr/tr 4W GV Con	Mean of Bnc1tr/tr 4W GV Fer-1	Difference	SE of difference
	oxidized lipids	0.00069	23.03	21.5	1.537	0.4169
	reduced lipids	0.00062	82.39	67.83	14.55	3.87
	oxidized/reduced lipids	0.002944	0.2813	0.3132	-0.0319	0.009978

## Sheet: Fig.6
	Figure 6. Bnc1 truncation mutation sensitizes oocytes to ferroptosis by regulating NF2-YAP signaling.
	Fig. 6a
	CHIP QPCR of mouse ovaries at 4 weeks old
		IgG					BNC1						P value	Mean of IgG	Mean of BNC1	Difference	SE of difference
	Fold change	1.59328	0.625031	0.733058	1.58227	0.865737	14.7434	13.5667	11.0196	14.846	14.3403		<0.000001	1.08	13.7	-12.62	0.7383
	Fig.6b
	Dual luciferase reporter assay of Bnc1 on Nf2 promoter
	Relative luciferase activity	Negative control	4.27859	5.63637	5.5148	5.31627	5.13958	6.63817
		p(-1/-2000)	30.0497	23.6221	22.9518	34.1246	21.9226	21.6675
		p(-1000/-2000)	0.885922	1.03065	0.815714	0.916542	0.936084	0.894706
		p(-500/-1500)	2.12545	3.41828	3.30658	3.67948	3.16993	2.30924
		p(-1/-1000)	27.2562	27.7551	32.2549	27.3505	26.0597	21.6178
	P value	Mean of Negative control	Mean of p(-1/-2000)	Difference	SE of difference
	2e-06	5.421	25.72	-20.3	2.123
	P value	Mean of p(-1/-2000)	Mean of p(-1000/-2000)	Difference	SE of difference
	<0.000001	25.72	0.9133	24.81	2.1
	P value	Mean of p(-1/-2000)	Mean of p(-500/-1500)	Difference	SE of difference
	<0.000001	25.72	3.001	22.72	2.116
	P value	Mean of p(-1/-2000)	Mean of p(-1/-1000)	Difference	SE of difference
	0.610223	25.72	27.05	-1.326	2.52
	Fig.6c
	NF2, YAP1 of GV oocytes at 4 weeks old
		Bnc1+/+ 4W													Bnc1tr/tr 4W												P value	Mean of Bnc1+/+ 4W	Mean of Bnc1tr/tr 4W	Difference	SE of difference
	YAP ratio	0.843529	0.863487	0.930622	0.828507	0.351176	0.931962	0.81693	0.829001	0.902595	1.27722	1.00932	1.02429	1.05461	2.4998	1.56761	1.22272	1.50246	1.58567	1.90546	1.66293	1.67975	1.96366	1.54666	1.70178		<0.000001	0.8972	1.713	-0.8154	0.1102
	NF2	104.587	112.67	140.958	111.273	186.088	110.945	129.546	157.864	110.498	82.222	109.219	108.825	106.777	68.996	70.153	86.129	76.62	79.549	69.465	76.536	72.476	68.942	76.444	76.189		1.3e-05	120.9	74.68	46.2	8.281
	Fig.6d
	RT-PCR of Nf2, Tfrc and Gpx4 in GV oocytes at 4 weeks old
		Bnc1+/+ 4W GV			Bnc1tr/tr 4W GV				P value	Mean of Bnc1+/+ 4W GV	Mean of Bnc1tr/tr 4W GV	Difference	SE of difference
	Nf2	1.08755	1.04325	0.869196	0.857229	0.934815	0.479993		0.193617	1	0.757346	0.242654	0.155479
	Acsl4	1.06366	0.824945	1.11139	4.34404	4.4765	5.47315		0.00051	1	4.76456	-3.76456	0.3672
	Tfrc	1.12088	0.691581	1.18754	2.85397	2.9786	3.16302		0.00037	1	2.99853	-1.99853	0.17947
	Fig.6e
	TFRC of GV oocytes at 4 weeks old
	Bnc1+/+ 4W	21.16	21.759	20.386	20.388	20.744	21.558	20.458	20.457	23.238	21.599	21.612
	Bnc1tr/tr 4W	28.902	24.872	27.305	25.209	23.133	30.722	27.717	26.099	27.302	27.098	28.468
	P value	Mean of Bnc1+/+ 4W	Mean of Bnc1tr/tr 4W	Difference	SE of difference
	<0.000001	21.21	26.98	-5.77	0.6835
	Fig.6g
	WB of NF2, p-YAP, active-YAP1 and TFRC in GV oocytes at 4 weeks old
	Actin		NF2		p-YAP		active-YAP		Actin		TFRC		YAP		Actin		ACSL 4
	Fig. 6h
	Fe2+ staining in GV oocytes at 4 weeks old
	Bnc1+/+ 4W	40.263	39.26	49.639	49.402	43.938	50.405	47.475	40.02	41.328	46.85	43.832	46.468	46.388	43.285	37.734	37.394	43.338	40.228	39.955
	Bnc1tr/tr 4W	43.189	40.996	47.282	47.827	41.826	44.248	45.961	51.163	50.316	59.26	56.419	42.539	56.79	47.595	56.08	49.941	51.285	54.157	49.298	46.59	44.704	46.623
	P value	Mean of Bnc1+/+ 4W	Mean of Bnc1tr/tr 4W	Difference	SE of difference
	0.000972	43.54	48.82	-5.285	1.481
	Fig. 6i
	oocyte_lipid
	Sample Name	Bnc1+/+ GV 16W						Bnc1tr/tr GV 16W
	L PA(16:0)	0.0059	0.0032	0.00301	0.00855	0.00645	0.0041	0.00283	0.00572	0.00527	0.0053	0.00351	0.00356
	PA(14:0/14:0)	0.0392	0.0401	0.0921	0.148	0.153	0.114	0.0182	0.0297	0.0978	0.156	0.173	0.252
	PA(16:0/16:0)	0.045	0.0625	0.0197	0.0198	0.0119	0.0177	0.0933	0.0166	0.0438	0.0153	0.0769	0.0477
	PA(16:0/18:0)	0.00295	0.0048	0.00384	0.00407	0.00522	0.00278	0.00361	0.00304	0.00275	0.00254	0.00244	0.00968
	PA(18:0/20:0)	0.00243	0.0044	0.00279	0.00811	0.00436	0.00437	0.00436	0.00354	0.00346	0.00321	0.00868	0.0118
	PA(18:2/18:2)	0.0579	0.0303	0.0296	0.0351	0.0268	0.0434	0.0312	0.0331	0.0406	0.0398	0.0466	0.024
	PA(18:2/20:5)	0.00145	0.0101	0.0267	0.00944	0.00154	0.0142	0.00436	0.00171	0.00294	0.00257	0.00381	0.00164
	PA(20:0/18:1)	0.00676	0.00911	0.00808	0.00635	0.00834	0.00731	0.00278	0.00411	0.00291	0.00267	0.000938	0.0014
	PA(20:0/18:2)	0.00617	0.00933	0.00606	0.00644	0.00668	0.00883	0.00306	0.00414	0.0021	0.00265	0.00232	0.0026
	PA(20:0/20:4)	0.00254	0.00235	0.00336	0.00288	0.00267	0.00344	0.0034	0.00268	0.00134	0.00332	0.0011	0.000578
	PC(14:0/14:0)+AcO	0.000708	0.00119	0.000629	0.000821	0.00112	0.000476	0.000623	0.00152	#VALUE!	0.00115	0.00036	0.000731
	PC(14:0/18:1)+AcO	0.00168	0.00182	0.0021	0.0013	0.00134	0.00161	0.00204	0.00291	0.00147	0.00283	0.00229	0.00197
	PC(16:0/14:0)+AcO	0.00164	0.00189	0.00208	0.000984	0.00157	0.00142	0.00191	0.00358	0.00279	0.00207	0.00261	0.00211
	PC(16:0/16:0)+AcO	0.0542	0.0179	0.0183	0.0138	0.0149	0.0159	0.0266	0.0222	0.0229	0.02	0.0191	0.0135
	PC(16:0/16:1)+AcO	0.0154	0.0146	0.0152	0.0131	0.0131	0.0152	0.0158	0.0189	0.0154	0.0127	0.0105	0.0118
	PC(16:0/18:1)+AcO	0.0995	0.0932	0.0841	0.0708	0.0778	0.0741	0.0994	0.0876	0.0876	0.0799	0.0711	0.0569
	PC(16:0/18:2)+AcO	0.0651	0.0536	0.0539	0.0371	0.0337	0.0336	0.0508	0.0511	0.0372	0.0291	0.0354	0.0348
	PC(16:0/20:4)+AcO	0.00606	0.00694	0.00497	0.00394	0.00371	0.00458	0.00712	0.00513	0.00716	0.00693	0.00642	0.00486
	PC(16:1/18:1)+AcO	0.00335	0.00282	0.00533	0.00244	0.0019	0.0026	0.00574	0.00476	0.00284	0.00221	0.00206	0.00145
	PC(18:0/18:2)+AcO	0.0134	0.00491	0.00532	0.00372	0.00386	0.0035	0.00883	0.00769	0.00615	0.00664	0.00566	0.00433
	PC(18:1/16:1)+AcO	0.00263	0.00362	0.00351	0.00278	0.00295	0.00318	0.00324	0.00283	0.00413	0.00438	0.00273	0.00274
	PC(18:1/18:1)+AcO	0.0122	0.0143	0.0157	0.0123	0.0184	0.013	0.0136	0.0175	0.011	0.00914	0.00777	0.00711
	PC(18:1/18:2)+AcO	0.00994	0.011	0.00882	0.00817	0.00689	0.00934	0.0103	0.0106	0.00758	0.00543	0.00598	0.00511
	PC(18:2/18:2)+AcO	0.0016	0.00176	0.0017	0.00211	0.00134	0.00125	0.00234	0.00415	0.00201	0.00214	0.00112	0.00145
	LPE(16:0)	0.00626	0.00372	0.00293	0.00214	0.00399	0.00215	0.00362	0.00512	0.00246	0.00551	0.0027	0.00347
	LPE(18:0)	0.00614	0.00258	0.00175	0.00358	0.00299	0.00292	0.00183	0.00222	0.00337	0.00394	0.00328	0.00176
	LPE(18:1)	0.00999	0.0138	0.00489	0.00424	0.00395	0.00591	0.0117	0.00257	0.0137	0.00391	0.0134	0.0112
	LPE(18:2)	0.0026	0.00378	0.00175	0.00171	0.00185	0.00119	0.00297	0.000976	0.00391	0.000426	0.00508	0.00318
	LPE(20:4)	0.000943	0.00127	0.00107	0.00173	0.000824	0.000729	0.00173	0.0011	0.00291	0.000428	0.00291	0.00154
	LPE(22:4)	0.00225	0.00528	0.00179	0.00101	0.000909	0.00135	0.00259	0.0015	0.00894	0.00053	0.00635	0.00399
	PE(16:0/18:1)	0.0219	0.0183	0.0186	0.0156	0.0191	0.019	0.0222	0.0296	0.0182	0.0156	0.0216	0.0138
	PE(16:0/18:2)	0.0105	0.0123	0.00896	0.00632	0.00841	0.00811	0.0166	0.0158	0.0154	0.00879	0.00746	0.00861
	PE(16:0/20:4)	0.0034	0.00491	0.0039	0.00279	0.0033	0.00323	0.00893	0.00879	0.00704	0.00501	0.00486	0.00346
	PE(18:0/16:0)	0.00197	0.00134	0.00118	0.00295	0.00185	0.00367	0.00127	0.00152	0.00156	0.00135	0.00163	0.00117
	PE(18:0/18:1)	0.014	0.025	0.0376	0.0146	0.0206	0.0175	0.0178	0.0373	0.027	0.0231	0.0164	0.0182
	PE(18:0/18:2)	0.0333	0.0345	0.0234	0.016	0.0221	0.0209	0.0362	0.0393	0.0289	0.0233	0.0226	0.0241
	PE(18:0/20:4)	0.0227	0.021	0.0222	0.0213	0.0228	0.0265	0.0365	0.0455	0.038	0.0357	0.0332	0.0201
	PE(18:1/16:1)	0.0164	0.00536	0.00884	0.004	0.00468	0.00495	0.00621	0.00905	0.00636	0.00391	0.00378	0.00459
	PE(18:1/18:1)	0.0364	0.0368	0.0417	0.0374	0.0327	0.0371	0.0649	0.0707	0.0538	0.0558	0.0371	0.0472
	PE(18:1/18:2)	0.016	0.0206	0.019	0.0156	0.0186	0.0152	0.0356	0.0428	0.0364	0.0314	0.0212	0.0174
	PE(18:1/20:4)	0.00842	0.0144	0.0144	0.00885	0.0115	0.00865	0.0254	0.0258	0.0173	0.0204	0.0109	0.0113
	PE(18:2/18:2)	0.000879	0.00164	0.000934	0.00132	0.000963	0.00249	0.00216	0.00229	0.00377	0.00308	0.00193	0.00182
	PE(O-16:0/16:0)	0.00084	0.0017	0.00107	0.00201	0.000984	0.00134	0.000895	0.00114	0.00152	0.0011	0.00114	0.00192
	PE(O-16:0/18:1)	0.014	0.0156	0.0102	0.00908	0.0116	0.0137	0.00875	0.00742	0.00768	0.00685	0.00614	0.00482
	PE(O-16:0/18:2)	0.0144	0.0216	0.0189	0.0116	0.0175	0.0205	0.0143	0.0155	0.0144	0.0109	0.00837	0.00733
	PE(O-16:0/20:3)	0.00145	0.00149	0.00146	0.00154	0.000927	0.00134	0.00138	0.00254	0.0019	0.000642	0.00104	0.00135
	PE(O-16:0/20:4)	0.0231	0.0259	0.0245	0.0208	0.0219	0.0202	0.0297	0.0332	0.0266	0.0212	0.0214	0.016
	PE(O-16:0/22:4)	0.0285	0.031	0.0296	0.0226	0.0257	0.0225	0.0327	0.0252	0.0257	0.0242	0.0165	0.0176
	PE(O-16:0/22:5)	0.00138	0.00213	0.00286	0.00317	0.00144	0.00302	0.00339	0.00268	0.00369	0.00236	0.00274	0.00337
	PE(O-18:0/16:0)	0.00789	0.00959	0.00853	0.0185	0.0156	0.0178	0.00688	0.00572	0.0124	0.0167	0.0152	0.0157
	PE(O-18:0/18:0)	0.00793	0.0101	0.0124	0.0155	0.0166	0.0181	0.00659	0.00719	0.0179	0.02	0.00796	0.0148
	PE(O-18:0/18:2)	0.00588	0.0076	0.00565	0.00423	0.00552	0.00479	0.00273	0.0034	0.00215	0.00264	0.00205	0.00144
	PE(O-18:0/20:4)	0.00377	0.00715	0.00575	0.00438	0.00524	0.00559	0.00317	0.00354	0.00358	0.00331	0.00284	0.00212
	PE(O-18:0/22:4)	0.00395	0.00491	0.00564	0.00663	0.00227	0.00417	0.00393	0.00305	0.00347	0.00439	0.00269	0.00212
	PE(P-16:0/16:0)	0.00114	0.00166	0.00125	0.00182	0.00198	0.00167	0.00128	0.00107	0.00145	0.00101	0.00231	0.00133
	PE(P-16:0/18:1)	0.0105	0.00773	0.0058	0.0135	0.0195	0.0185	0.00638	0.00933	0.000639	0.0101	0.00111	0.00102
	PE(P-16:0/18:2)	0.0114	0.00758	0.0141	0.0137	0.0177	0.0179	0.00439	0.0114	#VALUE!	0.0118	0.000597	0.000675
	PE(P-16:0/20:4)	0.00934	0.00938	0.0105	0.0134	0.0154	0.0138	0.0084	0.0163	0.000499	0.017	0.000328	0.000475
	PE(P-16:0/22:4)	0.00515	0.00544	0.00638	0.0075	0.00783	0.00882	0.0034	0.00844	#VALUE!	0.00793	0.000448	#VALUE!
	PE(P-18:0/18:1)	0.0228	0.0323	0.0309	0.0251	0.0253	0.0266	0.0102	0.011	0.00793	0.0118	0.00608	0.00571
	PE(P-18:0/18:2)	0.0263	0.0302	0.0282	0.0277	0.025	0.0292	0.0131	0.0137	0.00961	0.0111	0.0063	0.00847
	PE(P-18:0/20:4)	0.00972	0.00913	0.0116	0.0104	0.0127	0.0124	0.00723	0.0094	0.00388	0.00696	0.00381	0.00405
	PE(P-18:0/22:4)	0.00406	0.00448	0.00516	0.00404	0.00484	0.00406	0.00361	0.00482	0.00156	0.00407	0.000746	0.00193
	PE(P-18:1/16:0)	0.00254	0.00219	0.00374	0.00571	0.00423	0.00402	0.00243	0.00402	0.00449	0.00322	0.00134	0.00292
	PE(P-18:1/18:1)	0.00919	0.00657	0.00968	0.00844	0.0136	0.0124	0.00489	0.00679	0.000764	0.00675	0.00118	0.000868
	PE(P-18:1/18:2)	0.00696	0.00572	0.0065	0.00886	0.00955	0.00972	0.00351	0.00657	0.0012	0.00681	0.00081	0.000964
	PG(14:0/14:0)	0.000985	0.00076	0.00285	0.00458	0.00217	0.00235	0.00175	0.00352	0.00384	0.00291	0.00418	0.00676
	PG(16:0/14:0)	0.00322	0.00626	0.00645	0.0192	0.0133	0.0127	0.00295	0.00429	0.0158	0.014	0.0422	0.064
	PG(16:0/16:0)	0.00695	0.00686	0.00721	0.00385	0.00405	0.00587	0.00445	0.00444	0.00935	0.00814	0.00338	0.00279
	PG(16:0/18:1)	0.0291	0.021	0.0263	0.0258	0.0207	0.0211	0.0189	0.0228	0.025	0.0202	0.0196	0.0152
	PG(16:0/18:2)	0.00652	0.00873	0.00633	0.00797	0.00526	0.00516	0.0037	0.00322	0.00384	0.00529	0.00363	0.0023
	PG(18:0/20:0)	0.0119	0.017	0.0143	0.0365	0.0227	0.0282	0.0194	0.0168	0.0235	0.0168	0.023	0.0301
	PG(18:1/16:1)	0.00641	0.0082	0.00531	0.00469	0.00971	0.00556	0.00839	0.0135	0.00698	0.00559	0.00451	0.0047
	PG(18:1/18:1)	0.00482	0.00584	0.00647	0.0059	0.00717	0.00481	0.00527	0.0064	0.00972	0.00951	0.00596	0.00467
	PG(18:1/18:2)	0.00217	0.00322	0.00169	0.00104	0.00139	0.00145	0.00123	0.00143	0.00259	0.00364	0.00131	0.00145
	PI(16:0/14:0)	0.000653	0.00309	0.00448	0.000488	0.00147	0.00113	0.00149	0.000786	0.00113	#VALUE!	#VALUE!	0.000385
	PI(18:0/18:0)	0.00192	0.00266	0.00135	0.00115	0.00129	0.00264	0.00159	0.00155	0.00265	0.00245	0.00112	0.0017
	PI(18:0/18:1)	0.00188	0.00127	0.00167	0.00209	0.00183	0.0009	0.00447	0.00238	0.00123	0.00257	0.00263	0.00202
	PI(18:0/18:2)	0.00276	0.00299	0.00263	0.00279	0.00237	0.00135	0.00445	0.00512	0.00522	0.00396	0.00418	0.00337
	PI(18:0/20:0)	0.00173	0.00126	0.00219	0.00231	0.00269	0.00323	0.00218	0.00195	0.00939	0.00263	0.00983	0.0055
	PI(18:0/20:4)	0.0037	0.00285	0.0037	0.00375	0.00359	0.00244	0.0051	0.00342	0.00302	0.00353	0.00336	0.00154
	PS(14:0/14:0)	4.92	4.4	7.45	14.1	12.7	11.2	1.87	5.48	9	15.5	11.6	14.7
	PS(14:0/20:4)	0.00089	0.00354	0.000418	0.000577	#VALUE!	0.000937	0.00545	#VALUE!	0.0029	0.000327	0.00374	0.00229
	PS(16:0/14:0)	0.00508	0.00404	0.00594	0.0273	0.0195	0.0189	0.00205	0.0019	0.016	0.0181	0.0413	0.0285
	PS(18:0/18:1)	0.0021	0.00201	0.00366	0.00333	0.00438	0.00212	0.00381	0.00317	0.00141	0.00422	0.00191	0.00261
	PS(18:2/20:4)	0.00268	0.00298	0.00301	0.00158	0.00196	0.00266	0.00319	0.00244	0.00201	0.00193	0.00172	0.00125
	PS(18:2/22:4)	0.000653	0.00203	0.00185	0.00173	0.00103	0.00257	0.00319	0.000854	0.00101	0.00107	0.000593	0.00106

## Sheet: Fig.7
	Figure 7. Targeting NF2-Hippo/YAP signaling pathway rescues Bnc1 mutation induced ferroptosis.
	Fig.7a
	Microinjection of Nf2 mRNA into GV oocytes
	Nf2	Bnc1+/+ 4W Con	75.371	64.041	70.524	78.652	77.146	75.752	84.012	75.322	71.469
		Bnc1tr/tr 4W Con	61.478	59.479	63.874	62.036	63.351	59.442	61.905	58.982	56.836	58.466	60.344
		Bnc1tr/tr 4W Nf2 mRNA	60.49	79.438	67.387	64.231	63.559	61.695	64.964	64.643	64.029	72.285	63.152	58.745	67.002	62.967	62.973	58.079	72.552
	nuclear/cytoplasm YAP	Bnc1+/+ 4W Con	1.14012	1.14521	1.03134	1.19589	1.11664	0.938552	0.878561	0.986204	1.01359	1.09214
		Bnc1tr/tr 4W Con	1.90167	1.49475	1.8569	1.58323	1.76404	2.29789	1.28144	1.71901	2.21598	2.59511	1.29487
		Bnc1tr/tr 4W Nf2 mRNA	1.59751	1.21517	1.22549	1.36054	1.28515	1.44481	1.12025	1.14244	1.28329	1.10758	1.36208	1.96385	1.57986	1.37138	1.46649	2.08035	1.16989	1.24432
		P value	Mean of Bnc1+/+ 4W Con	Mean of Bnc1tr/tr 4W Con	Difference	SE of difference
	Nf2	<0.000001	74.7	60.56	14.14	1.831
	nuclear/cytoplasm YAP	6e-06	1.054	1.751	-0.6973	0.0869
		P value	Mean of Bnc1tr/tr 4W Con	Mean of Bnc1tr/tr 4W Nf2 mRNA	Difference	SE of difference
	Nf2	0.011935	60.56	65.19	-4.625	1.711
	nuclear/cytoplasm YAP	0.76065	1.751	1.844	-0.09284	0.2956
	Fig. 7b
	Histological cross section and PrF, PF, SF and AF of ovary at 3 weeks old after verteporfin injection
		Bnc1+/+ 3W Con			Bnc1tr/tr 3W Con			Bnc1tr/tr 3W VP				P value	Mean of Bnc1+/+ 3W Con	Mean of Bnc1tr/tr 3W Con	Difference	SE of difference		P value	Mean of Bnc1tr/tr 3W Con	Mean of Bnc1tr/tr 3W VP	Difference	SE of difference
	Growing follicles	653	539	464	537	645	729	591	452	559		0.337883	552	637	-85	78.15		0.213394	637	534	103	69.67
	Growing follicle to primodial follicle	0.287665	0.262287	0.222542	0.596667	0.53527	0.633913	0.297733	0.194828	0.25237		0.000654	0.2575	0.5886	-0.3311	0.03444		0.001194	0.5886	0.2483	0.3403	0.0414
	PrF	2270	2055	2085	900	1205	1150	1985	2320	2215		0.000805	2137	1085	1052	115.4		0.001336	1085	2173	-1088	136.4
	PF	525	420	350	365	212	500	430	325	430		0.49752	431.7	359	72.67	97.5		0.710366	359	395	-36	90.26
	SF	128	119	114	172	115	229	161	127	129		0.19424	120.3	172	-51.67	33.16		0.395496	172	139	33	34.7
	AF	59	48	42	9	1	11	17	4	15		0.001867	49.67	7	42.67	5.84		0.37955	7	12	-5	5.066
	Fig.7d
	TFRC of GV oocytes at 3 weeks old after verteporfin injection
	Bnc1+/+ 3W Con	21.796	21.968	21.212	22.403	21.437	19.49	21.156	20.649	20.971	20.131	20.203	19.96	21.689	20.653	20.405	22.356	21.286	20.506	22.216
	Bnc1tr/tr 3W Con	21.402	21.943	21.017	21.733	22.056	22.515	24.531	24.058	22.163	25.348	21.514	22.666	20.048	22.121	22.4	22.425	21.766	22.631	23.008	21.972	21.699
	Bnc1tr/tr 3W VP	22.332	21.911	22.949	23.287	23.331	20.68	20.775	22.004	21.276	21.052	20.99	20.235	21.54	21.304	21.698	20.294	20.308	22.545	21.272
	P value	Mean of Bnc1+/+ 3W Con	Mean of Bnc1tr/tr 3W Con	Difference	SE of difference		P value	Mean of Bnc1tr/tr 3W Con	Mean of Bnc1tr/tr 3W VP	Difference	SE of difference
	0.000466	21.08	22.33	-1.256	0.3279		0.031546	22.33	21.57	0.7666	0.3434
	Fig.7e
	Fe2+ of GV oocytes at 3 weeks old after verteporfin injection
	Bnc1+/+ 3W Con	35.977	38.09	38.755	35.547	37.055	34.887	41.977	33.727	38.458	42.494	42.542	41.043	42.305	36.998	43.689	37.887	33.747	44.077
	Bnc1tr/tr 3W Con	36.469	36.414	39.022	36.234	36.141	38.813	38.84	40.149	42.062	38.395	37.25	47.992	41.675	37.834	40.082	43.475	46.604	53.63	47.832	43.852	42.97	45.436	49.447	40.042	45.918	46.194	41.62	42.347	41.07	47.253	38.617
	Bnc1tr/tr 3W VP	28.308	30.673	32.592	33.512	30.591	34.303	34.575	32.935	33.281	34.309	35.161	34.149	37.408	34.984	35.716	32.866	32.873	33.352	30.46	30.368	35.415	38.227	36.552	35.996	34.78	35.958	30.13	34.574	34.407	32.81
	P value	Mean of Bnc1+/+ 3W Con	Mean of Bnc1tr/tr 3W Con	Difference	SE of difference		P value	Mean of Bnc1tr/tr 3W Con	Mean of Bnc1tr/tr 3W VP	Difference	SE of difference
	0.011483	38.85	42.05	-3.207	1.219		<0.000001	42.05	33.71	8.345	0.913
	Fig.7f
	Lipids ROS of GV oocytes at 3 weeks old after verteporfin injection
	oxidized lipids	Bnc1+/+ 3W Con	18.589	19.632	19.747	19.192	20.137	19.73	18.77	19.712	19.33	18.321	18.858	19.518	19.428	19.007	18.896	18.687	19.884	19.487	19.269	18.892	19.267	19.777	20.398	19.294	19.588	18.906	19.331	19.117	19.439	18.788	19.628	19.27	19.573	19.377	19.127
		Bnc1tr/tr 3W Con	20.823	20.313	21.057	20.659	23.088	22.203	20.579	20.734	21.047	21.282	21.933	21.182	21.046	21.109	20.252	21.228	20.856	20.623	21.014	20.847	23.195	21.185	21.308	20.926	20.556	20.188	20.761	22.787	21.194	20.324
		Bnc1tr/tr 3W VP	19.484	19.654	19.522	18.932	19.225	19.079	19.327	19.728	19.06	18.916	20.116	20.183	20.25	20.211	20.022	20.434	19.812	19.727	19.354	19.913	19.575	18.905	18.864	19.98	18.686	19.588	19.242	18.785	18.745	19.414	19.461	19.023	19.433	19.635	19.301
	reduced lipids	Bnc1+/+ 3W Con	44.184	46.155	50.368	46.06	46.765	42.54	51.041	41.637	47.941	44.468	51.689	44.112	50.739	41.154	42.925	48.744	48.516	45.049	54.302	52.195	40.687	44.671	48.401	45.655	44.798	43.422	42.259	43.99	43.029	53.9	43.886	44.382	50.917	48.84	45.804
		Bnc1tr/tr 3W Con	49.569	55.417	62.077	64.497	74.335	72.842	63.709	60.367	62.699	56.356	58.908	57.397	63.113	65.647	62.313	64.642	61.872	57.978	56.793	71.49	72.892	66.43	63.701	69.306	63.495	58.165	63.74	67.499	61.373	56.058
		Bnc1tr/tr 3W VP	48.495	50.744	46.306	43.052	49.857	47.974	46.448	54.438	46.609	50.454	57.049	52.582	48.912	44.284	46.728	52.823	46.557	53.526	52.782	45.644	50.314	54.498	43.679	51.466	44.226	50.717	42.731	43.884	47.606	47.604	48.296	43.511	39.932	46.791	44.182
	oxidized/reduced lipids	Bnc1+/+ 3W Con	0.420718	0.425349	0.392054	0.416674	0.4306	0.463799	0.367744	0.473425	0.403204	0.412004	0.364836	0.442465	0.382901	0.461851	0.44021	0.38337	0.409844	0.432573	0.354849	0.36195	0.473542	0.442726	0.421438	0.422604	0.437252	0.435401	0.457441	0.434576	0.451765	0.348571	0.44725	0.434185	0.38441	0.396744	0.417584
		Bnc1tr/tr 3W Con	0.420081	0.366548	0.339208	0.320309	0.310594	0.30481	0.323016	0.343466	0.335683	0.377635	0.372326	0.369044	0.333465	0.321553	0.325004	0.328393	0.337083	0.355704	0.37001	0.291607	0.318211	0.318907	0.3345	0.301936	0.323742	0.347082	0.325714	0.33759	0.345331	0.362553
		Bnc1tr/tr 3W VP	0.401773	0.387317	0.421587	0.439747	0.385603	0.397695	0.4161	0.362394	0.408934	0.374916	0.352609	0.383839	0.414009	0.456395	0.42848	0.386839	0.425543	0.36855	0.366678	0.436268	0.389057	0.346893	0.431878	0.388217	0.422512	0.386222	0.450305	0.42806	0.393753	0.407823	0.402953	0.4372	0.486652	0.419632	0.436852
		P value	Mean of Bnc1+/+ 3W Con	Mean of Bnc1tr/tr 3W Con	Difference	SE of difference		P value	Mean of Bnc1tr/tr 3W Con	Mean of Bnc1tr/tr 3W VP	Difference	SE of difference
	oxidized lipids	<0.000001	19.31	21.14	-1.83	0.1541		<0.000001	21.14	19.47	1.669	0.1571
	reduced lipids	<0.000001	46.44	62.82	-16.39	1.182		<0.000001	62.82	48.13	14.69	1.213
	oxidized/reduced lipids	<0.000001	0.4185	0.3387	0.07975	0.007697		<0.000001	0.3387	0.407	-0.06825	0.00727

## Sheet: Fig.8
	Figure 8. Fer-1 partially ameliorates the POI phenotype of the Bnc1 truncation mutation.
	Fig. 8b
	Ovary weight, body weight and ovary weight to body weight ratios after Fer-1 administratioin
		Bnc1+/+ 16W CON				Bnc1tr/tr 16W CON						Bnc1tr/tr 16W Fer-1					P value	Mean of Bnc1+/+ 16W CON	Mean of Bnc1tr/tr 16W CON	Difference	SE of difference		P value	Mean of Bnc1tr/tr 16W CON	Mean of Bnc1tr/tr 16W Fer-1	Difference	SE of difference
	Ovary weight	0.00445	0.0052	0.0056	0.00545	0.0041	0.00345	0.00355	0.00295	0.00315	0.0031	0.00605	0.004	0.005	0.00435		0.000286	0.005175	0.003383	0.001792	0.0002932		0.007665	0.003383	0.00485	-0.001467	0.0004148
	Body weight	21	22.8	22.3	20.7	23	17.2	22.3	19.8	22.4	19.1	19	18.7	19.8	21		0.413729	21.7	20.63	1.067	1.237		0.43949	20.63	19.63	1.008	1.24
	Ovary weight to body weight ratios (x10-4)	2.11905	2.2807	2.51121	2.63285	1.78261	2.00581	1.59193	1.4899	1.40625	1.62304	3.18421	2.13904	2.52525	2.07143		0.000874	2.385	1.65	0.735	0.1427		0.006801	1.65	2.48	-0.83	0.2294
	Fig.8c
	Comparison of HE and PrF, PF, SF, AF and AtF after Fer-1 administratioin
		Bnc1+/+ 16W CON			Bnc1tr/tr 16W CON			Bnc1tr/tr 16W Fer-1				P value	Mean of Bnc1+/+ 16W CON	Mean of Bnc1tr/tr 16W CON	Difference	SE of difference		P value	Mean of Bnc1tr/tr 16W CON	Mean of Bnc1tr/tr 16W Fer-1	Difference	SE of difference
	PrF	815	920	1180	365	275	455	310	355	305		0.007265	971.7	365	606.7	120.3		0.485962	365	323.3	41.67	54.34
	PF	180	180	260	155	100	215	140	155	150		0.305526	206.7	156.7	50	42.59		0.815797	156.7	148.3	8.333	33.5
	SF	62	43	46	60	52	63	53	54	32		0.301513	50.33	58.33	-8	6.749		0.202837	58.33	46.33	12	7.888
	AF	35	19	34	24	19	27	28	31	20		0.350123	29.33	23.33	6	5.676		0.497748	23.33	26.33	-3	4.028
	AtF	855	615	790	1200	945	1055	810	905	780		0.038216	753.3	1067	-313.3	102.9		0.047116	1067	831.7	235	82.9
	growing follicles	242	223	306	215	152	278	193	209	182		0.395772	257	215	42	44.2		0.613792	215	194.7	20.33	37.21
	Growing follicle to primodial follicle	0.296933	0.242391	0.259322	0.589041	0.552727	0.610989	0.622581	0.588732	0.596721		0.00017	0.2662	0.5843	-0.318	0.02342		0.405243	0.5843	0.6027	-0.01843	0.01982
	Fig. 8d
	estrous cycle after Fer-1 administratioin
		Bnc1+/+ 16W Con								Bnc1tr/tr 16W Con								Bnc1tr/tr 16W Fer-1						P value	Mean of Bnc1+/+ 16W Con	Mean of Bnc1tr/tr 16W Con	Difference	SE of difference		P value	Mean of Bnc1tr/tr 16W Con	Mean of Bnc1tr/tr 16W Fer-1	Difference	SE of difference
	Proestrus	0.14286	0.07143	0.08333	0.08333	0.2	0.21429	0.07143	0.21429	0.14286	0.07692	0.15385	0.15385	0	0	0.07143	0.14286	0.15385	0.16667	0.14286	0.07143	0.15385		0.218624	0.1351	0.09272	0.0424	0.03292		0.195969	0.09272	0.1377	-0.04501	0.03269
	Estrus	0.5	0.5	0.5	0.416667	0.3	0.357143	0.428571	0.357143	0.357143	0.153846	0.384615	0.384615	0.307692	0.214286	0.571429	0.285714	0.230769	0.333333	0.5	0.357143	0.461538		0.116674	0.4199	0.3324	0.08752	0.05234		0.53123	0.3324	0.3766	-0.04414	0.06828
	Metaoestrus	0	0.07143	0.25	0.25	0.2	0.14286	0.14286	0.07143	0.14286	0	0.07692	0	0	0.28571	0	0.14286	0.38462	0.25	0.07143	0.14286	0.23077		0.237707	0.1411	0.08104	0.06003	0.04867		0.05361	0.08104	0.2159	-0.1349	0.06242
	Dioestrus	0.3571	0.3571	0.3333	0.25	0.3	0.2857	0.3571	0.3571	0.3571	0.6923	0.3846	0.4615	0.6923	0.5	0.3571	0.4286	0.2308	0.25	0.2143	0.4286	0.2308		0.00726	0.3247	0.4842	-0.1595	0.05083		0.010849	0.4842	0.2709	0.2133	0.0697
	Fig.8e
	lipid ROS after Fer-1 administration
		Bnc1+/+ 16W Con													Bnc1tr/tr 16W Con											Bnc1tr/tr 16W Fer-1																	P value	Mean of Bnc1+/+ 16W Con	Mean of Bnc1tr/tr 16W Con	Difference	SE of difference		P value
	oxidized lipids	14.734	14.269	15.344	14.841	15.422	15.648	13.54	14.673	14.245	14.29	14.539	14.952	14.541	15.944	21.249	19.379	17.473	17.53	16.527	16.881	18.232	18.773	16.447	16.74	16.516	17.225	15.501	14.901	19.1	14.876	15.987	15.694	15.773	17.049	14.307	16.709	16.724	16.291	16.422	16.986		1e-06	14.7	17.74	-3.048	0.4655		0.008287
	reduced lipids	47.605	39.569	44.773	47.951	50.297	51.616	38.157	40.995	44.255	45.63	44.37	46.592	44.68	59.504	64.361	65.885	59.091	63.942	59.582	55.905	57.338	55.757	52.402	57.777	47.372	54.613	47.409	44.014	54.819	48.219	43.115	46.896	50.243	51.774	41.358	54.956	46.904	51.225	51.874	52.027		<0.000001	45.11	59.23	-14.12	1.639		2e-06
	oxidized/reduced lipids	0.309505	0.360611	0.342707	0.309503	0.306619	0.303162	0.35485	0.357922	0.321885	0.313171	0.327676	0.320913	0.325448	0.267948	0.330153	0.294134	0.295696	0.274155	0.277382	0.301959	0.317974	0.336693	0.313862	0.289735	0.348645	0.315401	0.326963	0.338551	0.348419	0.308509	0.370799	0.334655	0.313934	0.329297	0.345931	0.304043	0.356558	0.318028	0.316575	0.326484		0.005163	0.3272	0.3	0.02726	0.008778		0.000601
[truncated: 4 more columns]

## Sheet: Fig.S1
	Supplementary Figure 1. Oocyte-specific Bnc1 knockout induces follicular atresia through nonapoptotic cell death.
	Fig. s1a
	Western blot of ovaries at 3 weeks old
	actin		BNC1
	Fig. s1b
	GV oocytes at 4 weeks old for RT-PCR
		Bnc1loxp/loxp, Gdf9-Cre(-) 4W GV			Bnc1loxp/loxp, Gdf9-Cre(+) 4W GV				P value	Mean of Bnc1loxp/loxp, Gdf9-Cre(-) 4W GV	Mean of Bnc1loxp/loxp, Gdf9-Cre(+) 4W GV	Difference	SE of difference
	Bcl2	1.02269	1.07353	0.903775	6.18612	2.91946	3.69533		0.029622	1	4.267	-3.267	0.9867
	Bax	0.943958	0.899251	1.15679	1.42418	1.11224	1.2341		0.100297	1	1.257	-0.2568	0.1206
	Bax/Bcl2	0.923015	0.837654	1.27995	0.230221	0.380973	0.333963		0.008054	1.014	0.3151	0.6985	0.1426
	Fig. s1c
	Western blot of ovaries at 36 weeks old
	actin			p53			actin			BAX			PARP
	actin			Caspase3			actin			BCL2
	Statistical analysis of protein level from western blot results.
		Bnc1+/+ 36W OV			Bnc1tr/tr 36W OV				P value	Mean of Bnc1+/+ 36W OV	Mean of Bnc1tr/tr 36W OV	Difference	SE of difference
	pro caspase3	0.113725	0.071483	0.09864	0.086277	0.077009	0.095219		0.563493	0.09462	0.08617	0.008448	0.01343
	cleaved / pro caspase3	0.312688	0.399985	0.258933	0.293398	0.389552	0.25113		0.839859	0.3239	0.3114	0.01251	0.05802
	PARP	0.38867	0.137593	0.393679	0.264967	0.178519	0.164645		0.313274	0.3066	0.2027	0.1039	0.09018
	BCL2	1.72491	1.04551	0.97999	0.871509	0.820589	0.867406		0.171635	1.25	0.8532	0.397	0.2387
	BAX/BCL2	0.049571	0.03716	0.057661	0.049183	0.048108	0.061378		0.551302	0.04813	0.05289	-0.004759	0.007325
	BAX	0.085505	0.038851	0.056507	0.042863	0.039477	0.05324		0.348192	0.06029	0.04519	0.01509	0.01422
	P53	56.9422	47.0199	42.5087	32.2224	31.9846	39.839		0.046955	48.82	34.68	14.14	4.983

## Sheet: Fig.S2
	Supplementary Figure 2. Oocytes affected by Bnc1 mutation are more sensitive to ferroptosis.
	Fig.s2b
	WB for GPX4 of mouse ovaries at 4 weeks old
	Actin				GPX4
	Fig.s2c
	Lipids ROS of GV oocytes at 4 weeks old after in vitro RSL3 treatment
	oxidized lipids	Bnc1+/+ 4W GV Con	19.178	18.663	18.691	18.977	19.299	19.746	18.087	19.937	19.652	18.471	17.737	17.147
		Bnc1+/+ 4W GV RSL3	22.903	23.99	20.481	22.374	22.322	21.589	22.552	22.421	23.804	23.193	24.351	22.927	22.024	23.457	21.449	21.03	23.658	24.12	21.113
		Bnc1tr/tr 4W GV Con	20.167	19.567	19.517	19.061	19.356	18.89	20.356	18.68	18.399	19.052	18.779	19.573	18.735	19.123	22.186	21.12	20.809
		Bnc1tr/tr 4W GV RSL3	20.785	23.751	22.256	25.858	21.993	22.863	26.042	23.285	22.003	22.003	20.333	20.543	20.175	26.024	24.786	21.608	23.165	21.833	22.575	24.251	21.132	26.149	21.68	24.664	29.14	24.216	21.822	21.123
	reduced lipids	Bnc1+/+ 4W GV Con	79.018	64.07	67.497	82.358	85.354	74.726	69.843	87.237	77.145	65.586	68.171	62.978
		Bnc1+/+ 4W GV RSL3	76.2	60.337	82.4	74.107	85.372	68.058	62.886	76.874	72.804	63.238	63.893	74.185	65.581	90.079	67.844	71.078	69.96	87.585	102.953
		Bnc1tr/tr 4W GV Con	96.566	122.591	99.141	90.147	112.294	74.029	74.557	74.722	95.373	81.326	72.324	101.215	89.136	91.049	92.683	117.61	113.66
		Bnc1tr/tr 4W GV RSL3	111.651	80.325	86.801	85.272	106.954	114.832	101.293	76.654	94.09	94.09	86.208	81.384	81.262	102.367	98.342	105.672	92.383	99.892	80.206	113.158	86.926	93.568	79.027	89.268	73.499	75.193	71.73	86.893
	oxidized/reduced lipids	Bnc1+/+ 4W GV Con	0.242704	0.291291	0.276916	0.230421	0.226105	0.264245	0.258967	0.228538	0.254741	0.28163	0.260184	0.27227
		Bnc1+/+ 4W GV RSL3	0.300564	0.3976	0.248556	0.301915	0.261467	0.317215	0.358617	0.291659	0.32696	0.366757	0.381122	0.309052	0.335829	0.260405	0.316152	0.295872	0.338165	0.27539	0.205074
		Bnc1tr/tr 4W GV Con	0.208842	0.159612	0.196861	0.211444	0.172369	0.25517	0.273026	0.249993	0.192916	0.234267	0.259651	0.19338	0.210184	0.21003	0.239375	0.179577	0.183081
		Bnc1tr/tr 4W GV RSL3	0.18616	0.295686	0.256403	0.303241	0.20563	0.1991	0.257096	0.303768	0.233851	0.233851	0.23586	0.252421	0.248271	0.254223	0.252039	0.204482	0.25075	0.218566	0.281463	0.214311	0.243103	0.279465	0.274337	0.276292	0.396468	0.322051	0.304224	0.243092
		P value	Mean of Bnc1+/+ 4W GV Con	Mean of Bnc1+/+ 4W GV RSL3	Difference	SE of difference
	oxidized lipids	0.825593	73.67	74.5	-0.8313	3.738
	reduced lipids	<0.000001	18.8	22.62	-3.82	0.3813
	oxidized/reduced lipids	0.001338	0.2573	0.3099	-0.05258	0.01481
		P value	Mean of Bnc1+/+ 4W GV Con	Mean of Bnc1tr/tr 4W GV Con	Difference	SE of difference
	oxidized lipids	0.000389	73.67	94.02	-20.36	5.029
	reduced lipids	0.031536	18.8	19.61	-0.8112	0.3577
	oxidized/reduced lipids	0.000446	0.2573	0.2135	0.04382	0.01096
		P value	Mean of Bnc1tr/tr 4W GV Con	Mean of Bnc1tr/tr 4W GV RSL3	Difference	SE of difference
	oxidized lipids	0.484015	94.02	91.03	2.991	4.237
	reduced lipids	<0.000001	19.61	23.07	-3.464	0.5615
	oxidized/reduced lipids	0.000856	0.2135	0.2581	-0.04456	0.01243

## Sheet: Fig.S3
	Supplementary Figure 3. Oocyte-specific Bnc1-knockout oocytes are more sensitive to ferroptosis.
	fig. s3b
	Nile red of GV oocytes at 4 weeks old
	Bnc1loxp/loxp,Gdf9-Cre(-),4W	23.816	22.917	23.265	23.207	22.371	23.342	22.378	22.269	23.978	23.595	23.474	22.952	23.103	23.447	22.397
	Bnc1loxp/loxp,Gdf9-Cre(+),4W	30.375	26.629	29.401	36.065	37.557	44.573	40.301	29.215	34.309	45.364	42.403	39.93	38.91	36.476	43.427	37.079	38.153	35.152	37.045	37.661	36.92	32.213	30.384	34.044	43.427	37.079	38.153	35.152	37.045	37.661	36.92	32.213	30.384	34.044
	P value	Mean of Bnc1loxp/loxp,Gdf9-Cre(-),4W	Mean of Bnc1loxp/loxp,Gdf9-Cre(+),4W	Difference	SE of difference
	<0.000001	23.1	36.4	-13.3	1.298
	fig. s3c
	ROS of GV oocytes at 4 weeks old
	Bnc1loxp/loxp,Gdf9-Cre(-),4W	19.934	21.25	20.553	19.268	23.318	21.661	20.141	20.808	22.987	22.837	21.542	21.654	20.377	20.045	21.044	20.697	20.316	20.521	21.424	20.086	20.188
	Bnc1loxp/loxp,Gdf9-Cre(+),4W	25.425	27.677	23.823	23.763	26.283	24.129	29.317	44.914	26.456	27.579	33.67	26.45	33.864	25.435
	P value	Mean of Bnc1loxp/loxp,Gdf9-Cre(-),4W	Mean of Bnc1loxp/loxp,Gdf9-Cre(+),4W	Difference	SE of difference
	1e-06	20.98	28.48	-7.501	1.268
	fig. s3d
	MitoSox and Mitotracker GV oocytes at 4 weeks old
	Bnc1loxp/loxp,Gdf9-Cre(-),4W	31.727	43.269	35.335	30.574	31.707	38.631	35.292	28.931	32.704	36.502	34.841	35.203	34.322
	Bnc1loxp/loxp,Gdf9-Cre(+),4W	45.064	46.142	40.699	42.293	38.421	46.526	44.307	40.355	35.975	41.84	35.762	43.575	35.007	37.268	41.064	41.252	38.057
	P value	Mean of Bnc1loxp/loxp,Gdf9-Cre(-),4W	Mean of Bnc1loxp/loxp,Gdf9-Cre(+),4W	Difference	SE of difference
	7.5e-05	34.54	40.8	-6.259	1.351
	fig. s3e
	JC-1 of GV oocytes at 4 weeks old
	JC-1Green	Bnc1loxp/loxp,Gdf9-Cre(-),4W		1.23492	1.22205	1.83467	2.02495	2.02547	2.26003	0.955977	1.74014	2.05606	2.00114	1.31011	0.973665	1.26683	1.04519	1.29813	1.25209	0.758238	2.28542	2.72613	1.25856	1.68496	1.15993	1.96856	0.49643	0.569638
		Bnc1loxp/loxp,Gdf9-Cre(+),4W		1.27769	1.0743	0.987817	1.06624	1.43086	1.1128	1.07265	0.911648	2.51888	0.664942	1.07366	1.35488	1.33927	0.963147	1.77623	0.998331	1.20029	2.09471	1.15367	1.00268	0.809942	1.40133	0.652518	0.691783	1.32917	1.61148	1.20699	0.757152	1.18911	1.62346
	JC-1 Red	Bnc1loxp/loxp,Gdf9-Cre(-),4W		0.206165	0.0483534	2.02181	0.0964545	0.352426	0.0924349	0.0435179	1.0894	0.110172	0.399065	0.259003	0.114353	0.376483	0.13104	1.61933	0.197079	0.0969554	0.557141	0.0976697	0.256548	0.0235557	0.181886	0.0318859	0.0692312	0.214729
		Bnc1loxp/loxp,Gdf9-Cre(+),4W		1.91535	0.427098	1.01274	1.1361	1.47539	0.460816	2.07544	1.76046	0.734334	1.37278	1.75573	0.178311	0.589507	0.842113	0.414184	1.44772	0.277693	0.152223	0.644395	0.454837	0.274423	0.743407	0.797685	0.373074	0.395241	0.567569	1.92946	0.617526	0.924571	1.23861
	JC-1 Red / JC-1 Green ratio	Bnc1loxp/loxp,Gdf9-Cre(-),4W		0.166946	0.039568	1.10201	0.047633	0.173997	0.0409	0.045522	0.626044	0.053584	0.199419	0.197696	0.117446	0.297185	0.125375	1.24743	0.1574	0.127869	0.243781	0.035827	0.203842	0.01398	0.156808	0.016198	0.139458	0.376957
		Bnc1loxp/loxp,Gdf9-Cre(+),4W		1.49908	0.397561	1.02523	1.06553	1.03112	0.414104	1.93486	1.93108	0.291532	2.06452	1.63528	0.131607	0.440172	0.874335	0.233182	1.45014	0.231354	0.07267	0.55856	0.453622	0.338818	0.5305	1.22247	0.539293	0.29736	0.352204	1.59857	0.815591	0.777534	0.762945
		P value	Mean of Bnc1loxp/loxp,Gdf9-Cre(-),4W	Mean of Bnc1loxp/loxp,Gdf9-Cre(+),4W	Difference	SE of difference
	JC-1 Green	0.0374	1.496	1.212	0.2848	0.1334
	JC-1 Red	0.000434	0.3475	0.8996	-0.5522	0.1471
	JC-1 Red / JC-1 Green ratio	3.3e-05	0.2381	0.8324	-0.5942	0.1309
	fig. s3f
	Lipid ROS of GV oocytes at 4 weeks old
	oxidized lipids	Bnc1loxp/loxp,Gdf9-Cre(-),4W		21.57	23.799	24.476	23.851	25.137	24.805	24.217	23.842	23.938	21.519	24.925	25.434	23.402	23.13	21.709	21.667	22.976	23.342	24.169
		Bnc1loxp/loxp,Gdf9-Cre(+),4W		27.079	34.451	29.216	24.52	23.579	33.289	23.623	23.801	29.757	26.81	23.366	29.53	26.88	24.077	29.003	29.186	27.714	26.588	29.817	28.136	26.208	33.23	30.48	26.092
	reduced lipids	Bnc1loxp/loxp,Gdf9-Cre(-),4W		90.782	98.489	101.169	89.734	96.882	105.638	112.65	98.397	102.207	89.287	111.126	113.071	90.415	90.042	78.474	91.331	83.419	82.738	82.675
		Bnc1loxp/loxp,Gdf9-Cre(+),4W		95.038	145.833	137.565	107.228	120.53	138.266	105.974	113.129	138.358	100.398	83.843	142.221	113.962	103.763	124.226	118.93	106.872	130.581	138.982	118.988	126.948	130.251	122.24	100.347
	oxidized/reduced lipids	Bnc1loxp/loxp,Gdf9-Cre(-),4W		0.237602	0.241641	0.241932	0.265797	0.25946	0.234811	0.214976	0.242304	0.234211	0.241009	0.224295	0.224938	0.258829	0.25688	0.276639	0.237236	0.275429	0.282119	0.292337
		Bnc1loxp/loxp,Gdf9-Cre(+),4W		0.284928	0.236236	0.21238	0.228672	0.195628	0.240761	0.222913	0.210388	0.215072	0.267037	0.278688	0.207635	0.235868	0.232038	0.23347	0.245405	0.25932	0.203613	0.214539	0.236461	0.206447	0.255123	0.249346	0.260018
	P value	Mean of Bnc1loxp/loxp,Gdf9-Cre(-),4W	Mean of Bnc1loxp/loxp,Gdf9-Cre(+),4W	Difference	SE of difference
	3e-06	23.57	27.77	-4.194	0.7723
	2e-06	95.19	119.4	-24.17	4.379
	0.041317	0.2496	0.2347	0.01494	0.00709
	fig. s3g
	GPX4 staining of GV oocytes at 4 weeks old
	Bnc1loxp/loxp,Gdf9-Cre(-),4W	61.901	56.995	60.708	59.829	68.284	60.536	59.185	62.4	54.958	60.061	56.726	58.132	61.389	60.019	57.712	58.577	63.343	62.436	59.65	59.257	60.11	57.587	60.97
	Bnc1loxp/loxp,Gdf9-Cre(+),4W	58.083	52.228	55.102	60.979	51.861	60.828	49.481	50.702	59.257	50.521	51.121	50.767	49.072	61.369	54.674	48.801	61.503	49.612	57.708	53.59	48.358	60.285	50.637
	P value	Mean of Bnc1loxp/loxp,Gdf9-Cre(-),4W	Mean of Bnc1loxp/loxp,Gdf9-Cre(+),4W	Difference	SE of difference
	6e-06	60.03	54.2	5.836	1.133
	Fig. s3h
	WB of GPX4 of GV oocytes at 4 weeks old
	actin	GPX4
	Fig. s3i
	RT-PCR of ferroptosis associated markers in GV oocytes
		Bnc1loxp/loxp,Gdf9-Cre(-),4W			Bnc1loxp/loxp,Gdf9-Cre(+),4W				P value	Mean of Bnc1loxp/loxp,Gdf9-Cre(-),4W	Mean of Bnc1loxp/loxp,Gdf9-Cre(+),4W	Difference	SE of difference
	Alox5	0.961811	0.948569	1.08962	1.11252	2.77757	2.28758		0.099625	1	2.059	-1.059	0.4961
	Alox12	0.619956	0.922468	1.45758	4.69211	3.507	2.72622		0.013169	1	3.642	-2.642	0.6217
	Alox15	1.19447	0.868365	0.937164	1.96751	1.86138	1.20278		0.059101	1	1.677	-0.6772	0.259
	Aloxe3	0.915159	1.29274	0.792104	9.05529	5.69131	12.4128		0.014401	1	9.053	-8.053	1.946
	Fth1	1.02632	1.16002	0.813653	2.62531	2.03612	2.59216		0.002791	1	2.418	-1.418	0.2161
	Lpcat3	1.04375	0.936342	1.01991	1.6265	1.027	1.13953		0.230011	1	1.264	-0.2643	0.1868
	Slc3a2	1.02773	1.10405	0.86822	1.10916	1.56859	1.57767		0.069101	1	1.418	-0.4185	0.1696
	Slc7a11	1.03865	1.20975	0.751602	1.08276	0.668056	1.22947		0.977057	1	0.9934	0.006571	0.2148
	Nox1	0.737562	1.3449	0.917535	5.78574	11.0234	12.6772		0.013321	1	9.829	-8.829	2.085
	Cox2	0.781625	1.17382	1.04455	2.78218	1.74458	3.28953		0.026717	1	2.605	-1.605	0.4691
	fig. s3j
	Lipids ROS of GV oocytes at 4 weeks old after in vitro RSL3 treatment
	oxidized lipids	Bnc1loxp/loxp, Gdf9-Cre(-) 4W Con			26.963	26.969	27.987	27.195	28.294	26.638	28.5	27.681	27.55	27.609	27.274	28.936	27.945	27.073	27.081	28.667	25.556	27.282
		Bnc1loxp/loxp, Gdf9-Cre(-) 4W RSL3			26.825	27.321	29.462	27.173	26.964	29.827	29.32	27.632	28.586	28.857	30.895	32.595	28.172	27.958	27.601
		Bnc1loxp/loxp, Gdf9-Cre(+) 4W Con			29.479	32.237	30.221	29.138	28.902	30.044	31.311	31.625	30	29.078	32.249	31.395	32.704	30.738	27.586	31.751	32.751
		Bnc1loxp/loxp, Gdf9-Cre(+) 4W RSL3			32.657	35.255	32.896	31.163	34.436	34.432	32.548	32.656	34.185	31.478	30.142	33.53	33.381	31.873	30.698	32.861	33.764
	reduced lipids	Bnc1loxp/loxp, Gdf9-Cre(-) 4W Con			118.069	122.036	119.426	130.446	112.694	113.148	127.898	127.321	123.191	117.7	129.097	116.502	121.476	127.152	115.202	104.634	109.262	116.027
		Bnc1loxp/loxp, Gdf9-Cre(-) 4W RSL3			149.932	124.293	121.534	149.895	118.628	147.471	141.134	135.752	136.368	130.094	128.143	133.527	140.712	127.369	146.664
		Bnc1loxp/loxp, Gdf9-Cre(+) 4W Con			156.22	148.922	152.684	134.599	148.57	128.811	136.625	154.602	145.06	148.63	147.896	143.709	155.411	151.701	121.687	143.585	148.807
		Bnc1loxp/loxp, Gdf9-Cre(+) 4W RSL3			137.709	158.825	152.006	152.909	176.834	163.861	160.15	165.75	169.808	148.446	151.357	160.795	161.031	152.042	155.918	155.157	155.415
	oxidized/reduced lipids	Bnc1loxp/loxp, Gdf9-Cre(-) 4W Con			0.228366	0.220992	0.234346	0.208477	0.251069	0.235426	0.222834	0.217411	0.223636	0.234571	0.211267	0.248373	0.230045	0.212918	0.235074	0.273974	0.233897	0.235135
		Bnc1loxp/loxp, Gdf9-Cre(-) 4W RSL3			0.178914	0.219811	0.242418	0.18128	0.227299	0.202257	0.207746	0.203548	0.209624	0.221817	0.241098	0.244108	0.20021	0.219504	0.188192
		Bnc1loxp/loxp, Gdf9-Cre(+) 4W Con			0.188702	0.216469	0.197932	0.21648	0.194535	0.233241	0.229175	0.204558	0.206811	0.19564	0.218052	0.218462	0.210436	0.202622	0.226696	0.22113	0.22009
		Bnc1loxp/loxp, Gdf9-Cre(+) 4W RSL3			0.237145	0.221974	0.216413	0.203801	0.194736	0.210129	0.203234	0.19702	0.201316	0.21205	0.199145	0.208526	0.207295	0.209633	0.196886	0.211792	0.217251
		P value	Mean of Bnc1loxp/loxp, Gdf9-Cre(-) 4W Con	Mean of Bnc1loxp/loxp, Gdf9-Cre(-) 4W RSL3	Difference	SE of difference		P value	Mean of Bnc1loxp/loxp, Gdf9-Cre(-) 4W Con	Mean of Bnc1loxp/loxp, Gdf9-Cre(+) 4W Con	Difference	SE of difference		P value	Mean of Bnc1loxp/loxp, Gdf9-Cre(+) 4W Con	Mean of Bnc1loxp/loxp, Gdf9-Cre(+) 4W RSL3	Difference	SE of difference
	oxidized lipids	0.015878	27.51	28.61	-1.101	0.4317		<0.000001	27.51	30.66	-3.148	0.4061		0.000145	30.66	32.82	-2.162	0.5014
	reduced lipids	1.2e-05	119.5	135.4	-15.92	3.067		<0.000001	119.5	145.1	-25.63	2.863		0.000473	145.1	157.5	-12.38	3.181
	oxidized/reduced lipids	0.007214	0.231	0.2125	0.01847	0.00642		0.000454	0.231	0.2118	0.01916	0.004922		0.453131	0.2118	0.2087	0.003099	0.004081
	fig. s3k
	Lipids ROS of GV oocytes at 4 weeks old after in vitro Fer-1 treatment
	oxidized lipids	Bnc1loxp/loxp, Gdf9-Cre(-) 4W Con			20.377	18.843	18.511	18.361	19.044	19.65	19.152	20.067	18.612	18.192	19.581	19.889	19.318	20.173	20.002	19.991	20.589	20.032
		Bnc1loxp/loxp, Gdf9-Cre(+) 4W Con			21.69	22.768	21.187	19.232	20.814	18.8	20.251	20.609	21.113	18.987	19.008	19.731
		Bnc1loxp/loxp, Gdf9-Cre(+) 4W Fer-1			20.893	19.467	19.812	20.972	20.418	19.337	19.964	20.934	19.184	19.579	19.104	19.923	18.89	19.011	19.046	20.044	18.679
	reduced lipids	Bnc1loxp/loxp, Gdf9-Cre(-) 4W Con			67.694	49.988	56.241	53.417	56.623	58.121	57.163	61.428	53.965	55.453	58.172	63.268	69.719	64.54	57.707	62.908	66.244	58.57
		Bnc1loxp/loxp, Gdf9-Cre(+) 4W Con			60.359	73.144	59.581	55.56	69.497	51.453	56.312	70.016	62.72	51.269	51.461	57.805
		Bnc1loxp/loxp, Gdf9-Cre(+) 4W Fer-1			53.42	46.104	46.591	47.451	51.15	50.632	44.925	50.319	47.276	42.629	41.412	46.132	44.641	47.901	40.148	43.964	42.885
	oxidized/reduced lipids	Bnc1loxp/loxp, Gdf9-Cre(-) 4W Con			0.301016	0.37695	0.329137	0.34373	0.33633	0.338088	0.335042	0.326675	0.34489	0.328062	0.336605	0.314361	0.277084	0.312566	0.346613	0.317782	0.310806	0.342018
		Bnc1loxp/loxp, Gdf9-Cre(+) 4W Con			0.35935	0.311276	0.3556	0.346148	0.299495	0.365382	0.359621	0.294347	0.336623	0.370341	0.369367	0.341337
		Bnc1loxp/loxp, Gdf9-Cre(+) 4W Fer-1			0.391108	0.422241	0.425232	0.441972	0.399179	0.381913	0.444385	0.416026	0.405787	0.459288	0.461316	0.431869	0.423154	0.396881	0.474395	0.455918	0.43556
		P value	Mean of Bnc1loxp/loxp, Gdf9-Cre(-) 4W Con	Mean of Bnc1loxp/loxp, Gdf9-Cre(+) 4W Con	Difference	SE of difference		P value	Mean of Bnc1loxp/loxp, Gdf9-Cre(+) 4W Con	Mean of Bnc1loxp/loxp, Gdf9-Cre(+) 4W Fer-1	Difference	SE of difference
	oxidized lipids	0.020654	19.47	20.35	-0.8834	0.3601		0.098903	20.35	19.72	0.6282	0.3675
	reduced lipids	0.859508	59.51	59.93	-0.4191	2.346		<0.000001	59.93	46.33	13.6	2.106
	oxidized/reduced lipids	0.13529	0.3288	0.3424	-0.01364	0.008871		<0.000001	0.3424	0.4274	-0.08502	0.01013

[truncated: 3 more sheets: Fig.S5, Fig.S6, Fig.S7]
